# Supplementary material for: ﻿Two new species of Stenoloba Staudinger, 1892 from China (Lepidoptera, Noctuidae, Bryophilinae)
Source: Zookeys. 2025 Feb 21;1228:173–83. doi: 10.3897/zookeys.1228.140176 (PMC11871522; doi:10.3897/zookeys.1228.140176)
Supplement: XML Treatment for Stenoloba [file zookeys.1228.140176-treatment1.xml]

<!DOCTYPE tp:taxon-treatment
  PUBLIC "-//TaxonX//DTD Taxonomic Treatment Publishing DTD v0 20100105//EN" "tax-treatment-NSO.dtd">
<tp:taxon-treatment xmlns:tp="http://www.plazi.org/taxpub"><tp:treatment-meta><kwd-group><label>Taxon classification</label><kwd>
              <named-content content-type="kingdom">Animalia</named-content>
            </kwd><kwd>
              <named-content content-type="order">Lepidoptera</named-content>
            </kwd><kwd>
              <named-content content-type="family">Noctuidae</named-content>
            </kwd></kwd-group><mixed-citation publication-type="journal"><person-group><name><surname>Li</surname><given-names>Jian</given-names></name><name><surname>Zhang</surname><given-names>Chao</given-names></name><name><surname>Han</surname><given-names>Hui-Lin</given-names></name><name><surname>Kononenko</surname><given-names>Vladimir S.</given-names></name></person-group><article-title>﻿Two new species of <italic><tp:taxon-name><tp:taxon-name-part taxon-name-part-type="genus" reg="Stenoloba">Stenoloba</tp:taxon-name-part></tp:taxon-name></italic> Staudinger, 1892 from China (<tp:taxon-name><tp:taxon-name-part taxon-name-part-type="order">Lepidoptera</tp:taxon-name-part></tp:taxon-name>, <tp:taxon-name><tp:taxon-name-part taxon-name-part-type="family">Noctuidae</tp:taxon-name-part></tp:taxon-name>, <tp:taxon-name><tp:taxon-name-part taxon-name-part-type="subfamily">Bryophilinae</tp:taxon-name-part></tp:taxon-name>)</article-title><source>Zookeys</source><day>21</day><month>02</month><year>2025</year><volume>1228</volume><fpage>173</fpage><lpage>183</lpage><pub-id pub-id-type="doi">10.3897/zookeys.1228.140176</pub-id></mixed-citation></tp:treatment-meta><tp:nomenclature><label>﻿Genus</label><tp:taxon-name>
            <object-id xmlns:xlink="http://www.w3.org/1999/xlink" content-type="arpha" xlink:type="simple">EAAF74F4-02FE-53ED-8D8E-E2701F8484D5</object-id>
            <tp:taxon-name-part taxon-name-part-type="genus" reg="Stenoloba">Stenoloba</tp:taxon-name-part>
          </tp:taxon-name><tp:taxon-authority>Staudinger, 1892</tp:taxon-authority><tp:nomenclature-citation-list><tp:nomenclature-citation><tp:taxon-name>
                <tp:taxon-name-part taxon-name-part-type="genus" reg="Stenoloba">Stenoloba</tp:taxon-name-part>
              </tp:taxon-name><comment>Staudinger, 1892, in Romanoff, <italic>Mémoires sur les Lépidoptéres</italic> 6: 381. Type-species: <tp:taxon-name><tp:taxon-name-part taxon-name-part-type="genus" reg="Dichagyris">Dichagyris</tp:taxon-name-part><tp:taxon-name-part taxon-name-part-type="species" reg="jankowskii">jankowskii</tp:taxon-name-part></tp:taxon-name> Oberthür, 1884, <italic>Etudes d’Entomologie</italic> 10: 28, pl. 3: 5, by monotypy. Syntypes: [Russia, Primorye terr.] Sidemi (BMNH).</comment></tp:nomenclature-citation><tp:nomenclature-citation><tp:taxon-name>
                <tp:taxon-name-part taxon-name-part-type="genus" reg="Neothripa"/>
              </tp:taxon-name><comment>= <tp:taxon-name><tp:taxon-name-part taxon-name-part-type="genus" reg="Neothripa">Neothripa</tp:taxon-name-part></tp:taxon-name> Hampson, 1894, <italic>Fauna British India</italic> (<italic>Moths</italic>) 2: 366, 382. Type species: <tp:taxon-name><tp:taxon-name-part taxon-name-part-type="genus" reg="Neothripa">Neothripa</tp:taxon-name-part><tp:taxon-name-part taxon-name-part-type="species" reg="punctistigma">punctistigma</tp:taxon-name-part></tp:taxon-name> Hampson, 1894, ibidem 2: 382, by original designation. Type(s): India: [Punjab] Simla (BMNH). </comment></tp:nomenclature-citation><tp:nomenclature-citation><tp:taxon-name>
                <tp:taxon-name-part taxon-name-part-type="genus" reg="Lepidopyrga"/>
              </tp:taxon-name><comment>= <tp:taxon-name><tp:taxon-name-part taxon-name-part-type="genus" reg="Lepidopyrga">Lepidopyrga</tp:taxon-name-part></tp:taxon-name> Warren, 1914,Novitates zoologicae 21: 405. Type-species: <tp:taxon-name><tp:taxon-name-part taxon-name-part-type="genus" reg="Stenoloba">Stenoloba</tp:taxon-name-part><tp:taxon-name-part taxon-name-part-type="species" reg="viridimicta">viridimicta</tp:taxon-name-part></tp:taxon-name> Hampson, 1910, Catalogue of the <tp:taxon-name><tp:taxon-name-part taxon-name-part-type="order">Lepidoptera</tp:taxon-name-part></tp:taxon-name> Phalaenae in the British Museum 10: 369, pl. 159: 31, by original designation. Holotype: [India] Assam, Khasis (BMNH). </comment></tp:nomenclature-citation><tp:nomenclature-citation><tp:taxon-name>
                <tp:taxon-name-part taxon-name-part-type="genus" reg="Conicochyta"/>
              </tp:taxon-name><comment>= <tp:taxon-name><tp:taxon-name-part taxon-name-part-type="genus" reg="Conicochyta">Conicochyta</tp:taxon-name-part></tp:taxon-name> Hampson, 1918,Novitates zoologicae 25: 137. Type-species: <tp:taxon-name><tp:taxon-name-part taxon-name-part-type="genus" reg="Chytonis">Chytonis</tp:taxon-name-part><tp:taxon-name-part taxon-name-part-type="species" reg="olivacea">olivacea</tp:taxon-name-part></tp:taxon-name> Wileman, 1914, <italic>Entomologist</italic> 47: 165, by original designation. Holotype: [Taiwan] Formosa: Rantaizan (BMNH). </comment></tp:nomenclature-citation></tp:nomenclature-citation-list></tp:nomenclature></tp:taxon-treatment>
