# Supplementary material for: ﻿Two new species of Stenoloba Staudinger, 1892 from China (Lepidoptera, Noctuidae, Bryophilinae)
Source: Zookeys. 2025 Feb 21;1228:173–83. doi: 10.3897/zookeys.1228.140176 (PMC11871522; doi:10.3897/zookeys.1228.140176)
Supplement: XML Treatment for Stenoloba zhaotonga [file zookeys.1228.140176-treatment2.xml]

<!DOCTYPE tp:taxon-treatment
  PUBLIC "-//TaxonX//DTD Taxonomic Treatment Publishing DTD v0 20100105//EN" "tax-treatment-NSO.dtd">
<tp:taxon-treatment xmlns:tp="http://www.plazi.org/taxpub"><tp:treatment-meta><kwd-group><label>Taxon classification</label><kwd>
              <named-content content-type="kingdom">Animalia</named-content>
            </kwd><kwd>
              <named-content content-type="order">Lepidoptera</named-content>
            </kwd><kwd>
              <named-content content-type="family">Noctuidae</named-content>
            </kwd></kwd-group><mixed-citation publication-type="journal"><person-group><name><surname>Li</surname><given-names>Jian</given-names></name><name><surname>Zhang</surname><given-names>Chao</given-names></name><name><surname>Han</surname><given-names>Hui-Lin</given-names></name><name><surname>Kononenko</surname><given-names>Vladimir S.</given-names></name></person-group><article-title>﻿Two new species of <italic><tp:taxon-name><tp:taxon-name-part taxon-name-part-type="genus" reg="Stenoloba">Stenoloba</tp:taxon-name-part></tp:taxon-name></italic> Staudinger, 1892 from China (<tp:taxon-name><tp:taxon-name-part taxon-name-part-type="order">Lepidoptera</tp:taxon-name-part></tp:taxon-name>, <tp:taxon-name><tp:taxon-name-part taxon-name-part-type="family">Noctuidae</tp:taxon-name-part></tp:taxon-name>, <tp:taxon-name><tp:taxon-name-part taxon-name-part-type="subfamily">Bryophilinae</tp:taxon-name-part></tp:taxon-name>)</article-title><source>Zookeys</source><day>21</day><month>02</month><year>2025</year><volume>1228</volume><fpage>173</fpage><lpage>183</lpage><pub-id pub-id-type="doi">10.3897/zookeys.1228.140176</pub-id></mixed-citation></tp:treatment-meta><tp:nomenclature><label>﻿</label><tp:taxon-name>
            <object-id xmlns:xlink="http://www.w3.org/1999/xlink" content-type="arpha" xlink:type="simple">E2A435A5-AC2E-5137-87B2-BC6A54684DE0</object-id>
            <tp:taxon-name-part taxon-name-part-type="genus" reg="Stenoloba">Stenoloba</tp:taxon-name-part>
            <tp:taxon-name-part taxon-name-part-type="species" reg="zhaotonga">zhaotonga</tp:taxon-name-part>
            <object-id xmlns:xlink="http://www.w3.org/1999/xlink" content-type="zoobank" xlink:type="simple">https://zoobank.org/5A48B7A5-EC48-4A24-B3CA-0AED98FCCABA</object-id>
          </tp:taxon-name><tp:taxon-authority>Li, Han &amp; Kononenko</tp:taxon-authority><tp:taxon-status xmlns:xlink="http://www.w3.org/1999/xlink" xlink:type="simple">sp. nov.</tp:taxon-status><xref ref-type="fig" rid="F1">Figs 1</xref><xref ref-type="fig" rid="F1">, 2</xref><xref ref-type="fig" rid="F2">, 7</xref><xref ref-type="fig" rid="F3">, 11</xref><xref ref-type="fig" rid="F4">, 13</xref></tp:nomenclature><tp:treatment-sec sec-type="type material" id="SECID0E5PAC"><title>Type material.</title><p><bold><italic>Holotype</italic></bold>: • 1♂, China, Prov. Yunnan, Zhaotong, Huangshadi, 22 July 2023, RT. Xu, MX. Han leg., slide <abbrev xmlns:xlink="http://www.w3.org/1999/xlink" xlink:title="slide made by Jian Li" id="ABBRID0EKAAE" xlink:type="simple">LJ</abbrev>-128-1, coll. <abbrev xmlns:xlink="http://www.w3.org/1999/xlink" xlink:title="Northeast Forestry University" id="ABBRID0EOAAE" xlink:type="simple">NEFU</abbrev>. <bold><italic>Paratype</italic></bold>: • 1♀, China, Prov. Yunnan, Zhaotong, Sanjiangkou, 21 July 2023, RT. Xu, MX. Han leg., slide <abbrev xmlns:xlink="http://www.w3.org/1999/xlink" xlink:title="slide made by Jian Li" id="ABBRID0EVAAE" xlink:type="simple">LJ</abbrev>-127-2, coll. <abbrev xmlns:xlink="http://www.w3.org/1999/xlink" xlink:title="Northeast Forestry University" id="ABBRID0EZAAE" xlink:type="simple">NEFU</abbrev>.</p></tp:treatment-sec><tp:treatment-sec sec-type="diagnosis" id="SECID0E4AAE"><title>Diagnosis.</title><p>The new species belongs to the <italic><tp:taxon-name><tp:taxon-name-part taxon-name-part-type="genus" reg="Stenoloba">S.</tp:taxon-name-part><tp:taxon-name-part taxon-name-part-type="species" reg="nigrabasalis">nigrabasalis</tp:taxon-name-part></tp:taxon-name></italic> species-group. This group includes six species: <italic><tp:taxon-name><tp:taxon-name-part taxon-name-part-type="genus" reg="Stenoloba">S.</tp:taxon-name-part><tp:taxon-name-part taxon-name-part-type="species" reg="nigrabasalis">nigrabasalis</tp:taxon-name-part></tp:taxon-name></italic> Chang, 1991, <italic><tp:taxon-name><tp:taxon-name-part taxon-name-part-type="genus" reg="Stenoloba">S.</tp:taxon-name-part><tp:taxon-name-part taxon-name-part-type="species" reg="ochribasis">ochribasis</tp:taxon-name-part></tp:taxon-name></italic> Kononenko &amp; Ronkay, 2001, <italic><tp:taxon-name><tp:taxon-name-part taxon-name-part-type="genus" reg="Stenoloba">S.</tp:taxon-name-part><tp:taxon-name-part taxon-name-part-type="species" reg="nora">nora</tp:taxon-name-part></tp:taxon-name></italic> Kononenko &amp; Ronkay, 2001 (Figs <xref ref-type="fig" rid="F1">5</xref>, <xref ref-type="fig" rid="F2">8</xref> 12), <italic><tp:taxon-name><tp:taxon-name-part taxon-name-part-type="genus" reg="Stenoloba">S.</tp:taxon-name-part><tp:taxon-name-part taxon-name-part-type="species" reg="uncata">uncata</tp:taxon-name-part></tp:taxon-name></italic> Han &amp; Kononenko, 2018, <italic><tp:taxon-name><tp:taxon-name-part taxon-name-part-type="genus" reg="Stenoloba">S.</tp:taxon-name-part><tp:taxon-name-part taxon-name-part-type="species" reg="herbacea">herbacea</tp:taxon-name-part></tp:taxon-name></italic> Saldaitis &amp; Volynkin, 2020 and <italic><tp:taxon-name><tp:taxon-name-part taxon-name-part-type="genus" reg="Stenoloba">S.</tp:taxon-name-part><tp:taxon-name-part taxon-name-part-type="species" reg="zhaotonga">zhaotonga</tp:taxon-name-part></tp:taxon-name></italic> Li, Han &amp; Kononenko, sp. nov.</p><p><italic><tp:taxon-name><tp:taxon-name-part taxon-name-part-type="genus" reg="Stenoloba">Stenoloba</tp:taxon-name-part><tp:taxon-name-part taxon-name-part-type="species" reg="zhaotonga">zhaotonga</tp:taxon-name-part></tp:taxon-name></italic> sp. nov. shares several important characteristics with other species that are typical of the <italic><tp:taxon-name><tp:taxon-name-part taxon-name-part-type="genus" reg="Stenoloba">S.</tp:taxon-name-part><tp:taxon-name-part taxon-name-part-type="species" reg="nigrabasalis">nigrabasalis</tp:taxon-name-part></tp:taxon-name></italic> species-group. The structure of the male genitalia reveals that the uncus is usually shorter; both sacculus and costa exhibit different shapes and are asymmetrical. The valve is relatively wide from the base to the middle, displaying strong hardening, with narrowing commences at the cucullus, where the outer edge is nearly straight; the costa features a protrusion resembling a finger or hill shape; additionally, the cucullus generally possesses a protruding structure that extends outward and includes cornua of varying lengths; finally, the juxta is large and either diamond-shaped or lingual.</p><p>In contrast to all species in the <italic><tp:taxon-name><tp:taxon-name-part taxon-name-part-type="genus" reg="Stenoloba">S.</tp:taxon-name-part><tp:taxon-name-part taxon-name-part-type="species" reg="nigrabasalis">nigrabasalis</tp:taxon-name-part></tp:taxon-name></italic> species-group, <italic><tp:taxon-name><tp:taxon-name-part taxon-name-part-type="genus" reg="Stenoloba">S.</tp:taxon-name-part><tp:taxon-name-part taxon-name-part-type="species" reg="zhaotonga">zhaotonga</tp:taxon-name-part></tp:taxon-name></italic> is very similar to <italic><tp:taxon-name><tp:taxon-name-part taxon-name-part-type="genus" reg="Stenoloba">S.</tp:taxon-name-part><tp:taxon-name-part taxon-name-part-type="species" reg="nora">nora</tp:taxon-name-part></tp:taxon-name></italic>. In terms of adult features, <italic><tp:taxon-name><tp:taxon-name-part taxon-name-part-type="genus" reg="Stenoloba">S.</tp:taxon-name-part><tp:taxon-name-part taxon-name-part-type="species" reg="zhaotonga">zhaotonga</tp:taxon-name-part></tp:taxon-name></italic> has the head and thorax brown-yellow (in <italic><tp:taxon-name><tp:taxon-name-part taxon-name-part-type="genus" reg="Stenoloba">S.</tp:taxon-name-part><tp:taxon-name-part taxon-name-part-type="species" reg="nora">nora</tp:taxon-name-part></tp:taxon-name></italic> ochreous-green); forewing is overall brown-yellow (in <italic><tp:taxon-name><tp:taxon-name-part taxon-name-part-type="genus" reg="Stenoloba">S.</tp:taxon-name-part><tp:taxon-name-part taxon-name-part-type="species" reg="nora">nora</tp:taxon-name-part></tp:taxon-name></italic> more greyish); the basal area is yellow, with some filamentous dark brown stripes (in <italic><tp:taxon-name><tp:taxon-name-part taxon-name-part-type="genus" reg="Stenoloba">S.</tp:taxon-name-part><tp:taxon-name-part taxon-name-part-type="species" reg="nora">nora</tp:taxon-name-part></tp:taxon-name></italic> darkened, with a conspicuous wide blackish streak); reniform stigma is preceded by some irregular black spots (in <italic><tp:taxon-name><tp:taxon-name-part taxon-name-part-type="genus" reg="Stenoloba">S.</tp:taxon-name-part><tp:taxon-name-part taxon-name-part-type="species" reg="nora">nora</tp:taxon-name-part></tp:taxon-name></italic> dark spot behind reniform small or missing); and costal margin has dense dark brown stripes (in <italic><tp:taxon-name><tp:taxon-name-part taxon-name-part-type="genus" reg="Stenoloba">S.</tp:taxon-name-part><tp:taxon-name-part taxon-name-part-type="species" reg="nora">nora</tp:taxon-name-part></tp:taxon-name></italic> sparse). For male genitalia, uncus of the new species is clavate, relatively wide, short and flattened (in <italic><tp:taxon-name><tp:taxon-name-part taxon-name-part-type="genus" reg="Stenoloba">S.</tp:taxon-name-part><tp:taxon-name-part taxon-name-part-type="species" reg="nora">nora</tp:taxon-name-part></tp:taxon-name></italic> long and thin); juxta is elongate, shovel-like (in <italic><tp:taxon-name><tp:taxon-name-part taxon-name-part-type="genus" reg="Stenoloba">S.</tp:taxon-name-part><tp:taxon-name-part taxon-name-part-type="species" reg="nora">nora</tp:taxon-name-part></tp:taxon-name></italic> fusiform); apex of valva thin, straight, pointed, with a rectangular subapical process and both sides are densely covered with hairs (in <italic><tp:taxon-name><tp:taxon-name-part taxon-name-part-type="genus" reg="Stenoloba">S.</tp:taxon-name-part><tp:taxon-name-part taxon-name-part-type="species" reg="nora">nora</tp:taxon-name-part></tp:taxon-name></italic> cucullus has a small hook-like process); sacculus with elongated hill-like extension on outer margin, straighter (in <italic><tp:taxon-name><tp:taxon-name-part taxon-name-part-type="genus" reg="Stenoloba">S.</tp:taxon-name-part><tp:taxon-name-part taxon-name-part-type="species" reg="nora">nora</tp:taxon-name-part></tp:taxon-name></italic> more rounded); vesica sickle-shaped, dorsal side has cornuti and a granulation area, and cornuti are densely distributed, with cornute longer (in <italic><tp:taxon-name><tp:taxon-name-part taxon-name-part-type="genus" reg="Stenoloba">S.</tp:taxon-name-part><tp:taxon-name-part taxon-name-part-type="species" reg="nora">nora</tp:taxon-name-part></tp:taxon-name></italic> broadly tubular, recurved, ends have cornuti and granulation areas, cornute shorter). For the female genitalia, apophysis anteriores longer and much thicker (in <italic><tp:taxon-name><tp:taxon-name-part taxon-name-part-type="genus" reg="Stenoloba">S.</tp:taxon-name-part><tp:taxon-name-part taxon-name-part-type="species" reg="nora">nora</tp:taxon-name-part></tp:taxon-name></italic> shorter and thinner); tubular part of corpus bursae relatively long (in <italic><tp:taxon-name><tp:taxon-name-part taxon-name-part-type="genus" reg="Stenoloba">S.</tp:taxon-name-part><tp:taxon-name-part taxon-name-part-type="species" reg="nora">nora</tp:taxon-name-part></tp:taxon-name></italic> shorter).</p></tp:treatment-sec><tp:treatment-sec sec-type="description" id="SECID0ECKAE"><title>Description.</title><p><bold><italic>Adult</italic></bold> (Figs <xref ref-type="fig" rid="F1">1</xref>, <xref ref-type="fig" rid="F1">2</xref>). Wingspan 24–27 mm. Head brown-yellow, with dense olive scales. Antennae filiform both in male and female. Labial palps sickle-shaped. Thorax brown-yellow, mixed with white. Abdomen brown-yellow with grayish-white scales. Ground colour of forewings brown-yellow, scattered with smoky gray and coffee tones. Costal and inner margins almost parallel. Wing veins visible; milky white between vein R<sub>2</sub> and costal margin, with wavy brown markings. Apex slightly rounded, with gray spots; basal spots grayish-white; basal line blurred, jagged, tan; subbasal line sepia; antemedial line brown; medial area with irregular gray brown spots; reniform stigma brown, preceded by some irregular black spots, periphery with grayish-white radial stripes; postmedial line wavy, brown; subterminal line serrated, grayish-brown; terminal area with broken grayish-brown spots; fringe long, brown. Hindwing smoky gray, deeper in colour towards termen; outer margin decorated with grayish-brown fringe and brown discal spot.</p><fig id="F1" position="float" orientation="portrait"><object-id xmlns:xlink="http://www.w3.org/1999/xlink" content-type="doi" xlink:type="simple">10.3897/zookeys.1228.140176.figures1-6</object-id><object-id xmlns:xlink="http://www.w3.org/1999/xlink" content-type="arpha" xlink:type="simple">EFB5B034-98DC-5E1D-847E-9514981DE742</object-id><label>Figures 1–6.</label><caption><p><italic><tp:taxon-name><tp:taxon-name-part taxon-name-part-type="genus" reg="Stenoloba">Stenoloba</tp:taxon-name-part></tp:taxon-name></italic> spp., adults. <bold>1</bold><italic><tp:taxon-name><tp:taxon-name-part taxon-name-part-type="genus" reg="Stenoloba">S.</tp:taxon-name-part><tp:taxon-name-part taxon-name-part-type="species" reg="zhaotonga">zhaotonga</tp:taxon-name-part></tp:taxon-name></italic> sp. nov., male, <abbrev xmlns:xlink="http://www.w3.org/1999/xlink" xlink:title="holotype" id="ABBRID0ETLAE" xlink:type="simple">HT</abbrev>, slide <abbrev xmlns:xlink="http://www.w3.org/1999/xlink" xlink:title="slide made by Jian Li" id="ABBRID0EXLAE" xlink:type="simple">LJ</abbrev>-128-1 <bold>2</bold><italic><tp:taxon-name><tp:taxon-name-part taxon-name-part-type="genus" reg="Stenoloba">S.</tp:taxon-name-part><tp:taxon-name-part taxon-name-part-type="species" reg="zhaotonga">zhaotonga</tp:taxon-name-part></tp:taxon-name></italic> sp. nov., female, <abbrev xmlns:xlink="http://www.w3.org/1999/xlink" xlink:title="paratype" id="ABBRID0EIMAE" xlink:type="simple">PT</abbrev>, slide <abbrev xmlns:xlink="http://www.w3.org/1999/xlink" xlink:title="slide made by Jian Li" id="ABBRID0EMMAE" xlink:type="simple">LJ</abbrev>-127-2 <bold>3</bold><italic><tp:taxon-name><tp:taxon-name-part taxon-name-part-type="genus" reg="Stenoloba">S.</tp:taxon-name-part><tp:taxon-name-part taxon-name-part-type="species" reg="oculibasis">oculibasis</tp:taxon-name-part></tp:taxon-name></italic> sp. nov., male, <abbrev xmlns:xlink="http://www.w3.org/1999/xlink" xlink:title="holotype" id="ABBRID0E4MAE" xlink:type="simple">HT</abbrev>, slide <abbrev xmlns:xlink="http://www.w3.org/1999/xlink" xlink:title="slide made by Hui-Lin Han" id="ABBRID0EBNAE" xlink:type="simple">HHL</abbrev>-4825-1 <bold>4</bold><italic><tp:taxon-name><tp:taxon-name-part taxon-name-part-type="genus" reg="Stenoloba">S.</tp:taxon-name-part><tp:taxon-name-part taxon-name-part-type="species" reg="oculibasis">oculibasis</tp:taxon-name-part></tp:taxon-name></italic>, sp. nov., male, <abbrev xmlns:xlink="http://www.w3.org/1999/xlink" xlink:title="paratype" id="ABBRID0ESNAE" xlink:type="simple">PT</abbrev>, slide <abbrev xmlns:xlink="http://www.w3.org/1999/xlink" xlink:title="slide made by Hui-Lin Han" id="ABBRID0EWNAE" xlink:type="simple">HHL</abbrev>-4825-s1 <bold>5</bold><italic><tp:taxon-name><tp:taxon-name-part taxon-name-part-type="genus" reg="Stenoloba">S.</tp:taxon-name-part><tp:taxon-name-part taxon-name-part-type="species" reg="nora">nora</tp:taxon-name-part></tp:taxon-name></italic>, male, slide <abbrev xmlns:xlink="http://www.w3.org/1999/xlink" xlink:title="slide made by Hui-Lin Han" id="ABBRID0EHOAE" xlink:type="simple">HHL</abbrev>-6166-1 <bold>6</bold><italic><tp:taxon-name><tp:taxon-name-part taxon-name-part-type="genus" reg="Stenoloba">S.</tp:taxon-name-part><tp:taxon-name-part taxon-name-part-type="species" reg="basiviridis">basiviridis</tp:taxon-name-part></tp:taxon-name></italic>, male, slide <abbrev xmlns:xlink="http://www.w3.org/1999/xlink" xlink:title="slide made by Hui-Lin Han" id="ABBRID0EYOAE" xlink:type="simple">HHL</abbrev>-4828-1 [All materials from the collection of <abbrev xmlns:xlink="http://www.w3.org/1999/xlink" xlink:title="Northeast Forestry University" id="ABBRID0E3OAE" xlink:type="simple">NEFU</abbrev>].</p></caption><graphic xmlns:xlink="http://www.w3.org/1999/xlink" xlink:href="zookeys-1228-173_article-140176__-g001.jpg" position="float" orientation="portrait" xlink:type="simple" id="oo_1257720.jpg"><uri content-type="original_file" xlink:type="simple">https://binary.pensoft.net/fig/1257720</uri></graphic></fig><p><bold><italic>Male genitalia</italic></bold> (Fig. <xref ref-type="fig" rid="F2">7</xref>). Uncus wide, short, mallet-shaped, about 1/3 length of tegumen; tegumen narrow, V-shaped, about 1.5 times shorter than vinculum; saccus V-shaped, strongly sclerotized; valva slightly asymmetric with mid of costal margin near straight and wide base, gradually narrowing to cucullus; cucullus bifurcated and extends outward vertically, forms conical protrusion, approximately same length as uncus; sacculus wide, sclerotised, with elongated hill-like extension on outer margin, blunted apically, strongly sclerotised; juxta elongate, shovel-like, extends posteriorly, approximately as long as tegumen. Aedeagus slender, almost straight, tubular; caecum slightly enlarged, strongly sclerotised in carinal plate; vesica sickle-shaped, covered in medial part with scobinate area in distal part, dorsal side has cornuti field and granulation area, and cornuti densely distributed.</p><fig id="F2" position="float" orientation="portrait"><object-id xmlns:xlink="http://www.w3.org/1999/xlink" content-type="doi" xlink:type="simple">10.3897/zookeys.1228.140176.figures7-10</object-id><object-id xmlns:xlink="http://www.w3.org/1999/xlink" content-type="arpha" xlink:type="simple">C53E400F-30B1-5358-A031-2EECB60292DD</object-id><label>Figures 7–10.</label><caption><p><italic><tp:taxon-name><tp:taxon-name-part taxon-name-part-type="genus" reg="Stenoloba">Stenoloba</tp:taxon-name-part></tp:taxon-name></italic> spp., male genitalia. <bold>7</bold><italic><tp:taxon-name><tp:taxon-name-part taxon-name-part-type="genus" reg="Stenoloba">S.</tp:taxon-name-part><tp:taxon-name-part taxon-name-part-type="species" reg="zhaotonga">zhaotonga</tp:taxon-name-part></tp:taxon-name></italic> sp. nov., <abbrev xmlns:xlink="http://www.w3.org/1999/xlink" xlink:title="holotype" id="ABBRID0EMQAE" xlink:type="simple">HT</abbrev>, slide <abbrev xmlns:xlink="http://www.w3.org/1999/xlink" xlink:title="slide made by Jian Li" id="ABBRID0EQQAE" xlink:type="simple">LJ</abbrev>-128-1 <bold>8</bold><italic><tp:taxon-name><tp:taxon-name-part taxon-name-part-type="genus" reg="Stenoloba">S.</tp:taxon-name-part><tp:taxon-name-part taxon-name-part-type="species" reg="nora">nora</tp:taxon-name-part></tp:taxon-name></italic>, slide <abbrev xmlns:xlink="http://www.w3.org/1999/xlink" xlink:title="slide made by Hui-Lin Han" id="ABBRID0EBRAE" xlink:type="simple">HHL</abbrev>-6166-1 <bold>9</bold><italic><tp:taxon-name><tp:taxon-name-part taxon-name-part-type="genus" reg="Stenoloba">S.</tp:taxon-name-part><tp:taxon-name-part taxon-name-part-type="species" reg="oculibasis">oculibasis</tp:taxon-name-part></tp:taxon-name></italic> sp. nov., <abbrev xmlns:xlink="http://www.w3.org/1999/xlink" xlink:title="holotype" id="ABBRID0ESRAE" xlink:type="simple">HT</abbrev>, slide <abbrev xmlns:xlink="http://www.w3.org/1999/xlink" xlink:title="slide made by Hui-Lin Han" id="ABBRID0EWRAE" xlink:type="simple">HHL</abbrev>-4825-1 <bold>10</bold><italic><tp:taxon-name><tp:taxon-name-part taxon-name-part-type="genus" reg="Stenoloba">S.</tp:taxon-name-part><tp:taxon-name-part taxon-name-part-type="species" reg="basiviridis">basiviridis</tp:taxon-name-part></tp:taxon-name></italic>, male, slide <abbrev xmlns:xlink="http://www.w3.org/1999/xlink" xlink:title="slide made by Hui-Lin Han" id="ABBRID0EHSAE" xlink:type="simple">HHL</abbrev>-4828-1 [All materials from the collection of <abbrev xmlns:xlink="http://www.w3.org/1999/xlink" xlink:title="Northeast Forestry University" id="ABBRID0ELSAE" xlink:type="simple">NEFU</abbrev>].</p></caption><graphic xmlns:xlink="http://www.w3.org/1999/xlink" xlink:href="zookeys-1228-173_article-140176__-g002.jpg" position="float" orientation="portrait" xlink:type="simple" id="oo_1257721.jpg"><uri content-type="original_file" xlink:type="simple">https://binary.pensoft.net/fig/1257721</uri></graphic></fig><p><bold><italic>Female genitalia</italic></bold> (Fig. <xref ref-type="fig" rid="F3">11</xref>). Papillae anales broad and conical; apophysis posteriors longer than apophysis anteriores, blunt, slightly extended proximally, anterior apophysis thicker, shorter; antrum large, deep, funnel-like; ductus bursae long, strongly sclerotized, with membranous ring in joining with ductus bursae; corpus bursae membranous, elongated sack-like, with strongly sclerotised appendix bursa at junction with ductus bursae.</p><fig id="F3" position="float" orientation="portrait"><object-id xmlns:xlink="http://www.w3.org/1999/xlink" content-type="doi" xlink:type="simple">10.3897/zookeys.1228.140176.figures11-12</object-id><object-id xmlns:xlink="http://www.w3.org/1999/xlink" content-type="arpha" xlink:type="simple">FA47FBA9-F8C7-50C0-AA71-09B214532F4D</object-id><label>Figures 11, 12.</label><caption><p><italic><tp:taxon-name><tp:taxon-name-part taxon-name-part-type="genus" reg="Stenoloba">Stenoloba</tp:taxon-name-part></tp:taxon-name></italic> spp., female genitalia. <bold>11</bold><italic><tp:taxon-name><tp:taxon-name-part taxon-name-part-type="genus" reg="Stenoloba">S.</tp:taxon-name-part><tp:taxon-name-part taxon-name-part-type="species" reg="zhaotonga">zhaotonga</tp:taxon-name-part></tp:taxon-name></italic> sp. nov., <abbrev xmlns:xlink="http://www.w3.org/1999/xlink" xlink:title="paratype" id="ABBRID0E2TAE" xlink:type="simple">PT</abbrev>, slide <abbrev xmlns:xlink="http://www.w3.org/1999/xlink" xlink:title="slide made by Jian Li" id="ABBRID0E6TAE" xlink:type="simple">LJ</abbrev>-127-2 <bold>12</bold><italic><tp:taxon-name><tp:taxon-name-part taxon-name-part-type="genus" reg="Stenoloba">S.</tp:taxon-name-part><tp:taxon-name-part taxon-name-part-type="species" reg="nora">nora</tp:taxon-name-part></tp:taxon-name></italic>, slide <abbrev xmlns:xlink="http://www.w3.org/1999/xlink" xlink:title="slide made by Hui-Lin Han" id="ABBRID0EQUAE" xlink:type="simple">HHL</abbrev>-6167-2 [all materials from coll. <abbrev xmlns:xlink="http://www.w3.org/1999/xlink" xlink:title="Northeast Forestry University" id="ABBRID0EUUAE" xlink:type="simple">NEFU</abbrev>].</p></caption><graphic xmlns:xlink="http://www.w3.org/1999/xlink" xlink:href="zookeys-1228-173_article-140176__-g003.jpg" position="float" orientation="portrait" xlink:type="simple" id="oo_1257722.jpg"><uri content-type="original_file" xlink:type="simple">https://binary.pensoft.net/fig/1257722</uri></graphic></fig></tp:treatment-sec><tp:treatment-sec sec-type="Bionomics" id="SECID0E4UAE"><title>Bionomics.</title><p>This species is known in Southwest China only from its type locality in Zhaotong, Prov. Yunnan, where it was collected in the mountainous regions at an altitude of about 1700 m. Both a male and a female specimen were collected in July.</p></tp:treatment-sec><tp:treatment-sec sec-type="distribution" id="SECID0ECVAE"><title>Distribution.</title><p>(Fig. <xref ref-type="fig" rid="F4">13</xref>) Southwest China (Prov. Yunnan).</p><fig id="F4" position="float" orientation="portrait"><object-id xmlns:xlink="http://www.w3.org/1999/xlink" content-type="doi" xlink:type="simple">10.3897/zookeys.1228.140176.figure13</object-id><object-id xmlns:xlink="http://www.w3.org/1999/xlink" content-type="arpha" xlink:type="simple">CDDC073D-41EA-58E7-8D81-81CFA39F5B64</object-id><label>Figure 13.</label><caption><p>Map of collecting sites. <bold>1</bold> Zhaotong, Prov. Yunnan, <italic><tp:taxon-name><tp:taxon-name-part taxon-name-part-type="genus" reg="Stenoloba">S.</tp:taxon-name-part><tp:taxon-name-part taxon-name-part-type="species" reg="zhaotonga">zhaotonga</tp:taxon-name-part></tp:taxon-name></italic> sp. nov. <bold>2</bold> Mt. Simian, Chongqing Municipality, <italic><tp:taxon-name><tp:taxon-name-part taxon-name-part-type="genus" reg="Stenoloba">S.</tp:taxon-name-part><tp:taxon-name-part taxon-name-part-type="species" reg="oculibasis">oculibasis</tp:taxon-name-part></tp:taxon-name></italic> sp. nov.</p></caption><graphic xmlns:xlink="http://www.w3.org/1999/xlink" xlink:href="zookeys-1228-173_article-140176__-g004.jpg" position="float" orientation="portrait" xlink:type="simple" id="oo_1257723.jpg"><uri content-type="original_file" xlink:type="simple">https://binary.pensoft.net/fig/1257723</uri></graphic></fig></tp:treatment-sec><tp:treatment-sec sec-type="etymology" id="SECID0ETWAE"><title>Etymology.</title><p>The species name refers to its collection site, Zhaotong area in Prov. Yunnan.</p></tp:treatment-sec></tp:taxon-treatment>
