# Supplementary material for: ﻿Two new species of Stenoloba Staudinger, 1892 from China (Lepidoptera, Noctuidae, Bryophilinae)
Source: Zookeys. 2025 Feb 21;1228:173–83. doi: 10.3897/zookeys.1228.140176 (PMC11871522; doi:10.3897/zookeys.1228.140176)
Supplement: XML Treatment for Stenoloba oculibasis [file zookeys.1228.140176-treatment3.xml]

<!DOCTYPE tp:taxon-treatment
  PUBLIC "-//TaxonX//DTD Taxonomic Treatment Publishing DTD v0 20100105//EN" "tax-treatment-NSO.dtd">
<tp:taxon-treatment xmlns:tp="http://www.plazi.org/taxpub"><tp:treatment-meta><kwd-group><label>Taxon classification</label><kwd>
              <named-content content-type="kingdom">Animalia</named-content>
            </kwd><kwd>
              <named-content content-type="order">Lepidoptera</named-content>
            </kwd><kwd>
              <named-content content-type="family">Noctuidae</named-content>
            </kwd></kwd-group><mixed-citation publication-type="journal"><person-group><name><surname>Li</surname><given-names>Jian</given-names></name><name><surname>Zhang</surname><given-names>Chao</given-names></name><name><surname>Han</surname><given-names>Hui-Lin</given-names></name><name><surname>Kononenko</surname><given-names>Vladimir S.</given-names></name></person-group><article-title>﻿Two new species of <italic><tp:taxon-name><tp:taxon-name-part taxon-name-part-type="genus" reg="Stenoloba">Stenoloba</tp:taxon-name-part></tp:taxon-name></italic> Staudinger, 1892 from China (<tp:taxon-name><tp:taxon-name-part taxon-name-part-type="order">Lepidoptera</tp:taxon-name-part></tp:taxon-name>, <tp:taxon-name><tp:taxon-name-part taxon-name-part-type="family">Noctuidae</tp:taxon-name-part></tp:taxon-name>, <tp:taxon-name><tp:taxon-name-part taxon-name-part-type="subfamily">Bryophilinae</tp:taxon-name-part></tp:taxon-name>)</article-title><source>Zookeys</source><day>21</day><month>02</month><year>2025</year><volume>1228</volume><fpage>173</fpage><lpage>183</lpage><pub-id pub-id-type="doi">10.3897/zookeys.1228.140176</pub-id></mixed-citation></tp:treatment-meta><tp:nomenclature><label>﻿</label><tp:taxon-name>
            <object-id xmlns:xlink="http://www.w3.org/1999/xlink" content-type="arpha" xlink:type="simple">801D4387-C0A3-58BD-A1AB-F0519D080EFA</object-id>
            <tp:taxon-name-part taxon-name-part-type="genus" reg="Stenoloba">Stenoloba</tp:taxon-name-part>
            <tp:taxon-name-part taxon-name-part-type="species" reg="oculibasis">oculibasis</tp:taxon-name-part>
            <object-id xmlns:xlink="http://www.w3.org/1999/xlink" content-type="zoobank" xlink:type="simple">https://zoobank.org/C49C097A-5327-46AB-BBCC-0D016A2F9D94</object-id>
          </tp:taxon-name><tp:taxon-authority>Li, Zhang, Han &amp; Kononenko</tp:taxon-authority><tp:taxon-status xmlns:xlink="http://www.w3.org/1999/xlink" xlink:type="simple">sp. nov.</tp:taxon-status><xref ref-type="fig" rid="F1">Figs 3</xref><xref ref-type="fig" rid="F1">, 4</xref><xref ref-type="fig" rid="F2">, 9</xref><xref ref-type="fig" rid="F4">, 13</xref></tp:nomenclature><tp:treatment-sec sec-type="type material" id="SECID0ESYAE"><title>Type material.</title><p><bold><italic>Holotype</italic></bold>: • 1♂, China, Chongqing Municipality, Mt. Simian, 4–8 May 2019, JJ. Fan, ZT Wang leg., slide <abbrev xmlns:xlink="http://www.w3.org/1999/xlink" xlink:title="slide made by Hui-Lin Han" id="ABBRID0E4YAE" xlink:type="simple">HHL</abbrev>-4825-1, coll. <abbrev xmlns:xlink="http://www.w3.org/1999/xlink" xlink:title="Northeast Forestry University" id="ABBRID0EBZAE" xlink:type="simple">NEFU</abbrev>. <bold><italic>Paratype</italic></bold>: • 1♂, China, Chongqing Municipality, Mt. Simian, 4–8 May 2019, JJ. Fan, ZT Wang leg., slide <abbrev xmlns:xlink="http://www.w3.org/1999/xlink" xlink:title="slide made by Hui-Lin Han" id="ABBRID0EIZAE" xlink:type="simple">HHL</abbrev>-4825-s1, coll. <abbrev xmlns:xlink="http://www.w3.org/1999/xlink" xlink:title="Northeast Forestry University" id="ABBRID0EMZAE" xlink:type="simple">NEFU</abbrev>.</p></tp:treatment-sec><tp:treatment-sec sec-type="diagnosis" id="SECID0EQZAE"><title>Diagnosis.</title><p>The new species belongs to the <italic><tp:taxon-name><tp:taxon-name-part taxon-name-part-type="genus" reg="Stenoloba">S.</tp:taxon-name-part><tp:taxon-name-part taxon-name-part-type="species" reg="basiviridis">basiviridis</tp:taxon-name-part></tp:taxon-name></italic> species-group. This group includes 10 species: <italic><tp:taxon-name><tp:taxon-name-part taxon-name-part-type="genus" reg="Stenoloba">S.</tp:taxon-name-part><tp:taxon-name-part taxon-name-part-type="species" reg="basiviridis">basiviridis</tp:taxon-name-part></tp:taxon-name></italic> Draudt, 1950 (Figs <xref ref-type="fig" rid="F1">6</xref>, <xref ref-type="fig" rid="F2">10</xref>), <italic><tp:taxon-name><tp:taxon-name-part taxon-name-part-type="genus" reg="Stenoloba">S.</tp:taxon-name-part><tp:taxon-name-part taxon-name-part-type="species" reg="assimilis">assimilis</tp:taxon-name-part></tp:taxon-name></italic> (Warren, 1909), <italic><tp:taxon-name><tp:taxon-name-part taxon-name-part-type="genus" reg="Stenoloba">S.</tp:taxon-name-part><tp:taxon-name-part taxon-name-part-type="species" reg="assimilina">assimilina</tp:taxon-name-part></tp:taxon-name></italic> Han &amp; Kononenko, 2018, <italic><tp:taxon-name><tp:taxon-name-part taxon-name-part-type="genus" reg="Stenoloba">S.</tp:taxon-name-part><tp:taxon-name-part taxon-name-part-type="species" reg="gaoligonga">gaoligonga</tp:taxon-name-part></tp:taxon-name></italic> Han &amp; Kononenko, 2018, <italic><tp:taxon-name><tp:taxon-name-part taxon-name-part-type="genus" reg="Stenoloba">S.</tp:taxon-name-part><tp:taxon-name-part taxon-name-part-type="species" reg="domina">domina</tp:taxon-name-part></tp:taxon-name></italic> Kononenko &amp; Ronkay, 2000, <italic><tp:taxon-name><tp:taxon-name-part taxon-name-part-type="genus" reg="Stenoloba">S.</tp:taxon-name-part><tp:taxon-name-part taxon-name-part-type="species" reg="dominula">dominula</tp:taxon-name-part></tp:taxon-name></italic> Kononenko &amp; Ronkay, 2000, <italic><tp:taxon-name><tp:taxon-name-part taxon-name-part-type="genus" reg="Stenoloba">S.</tp:taxon-name-part><tp:taxon-name-part taxon-name-part-type="species" reg="siamensis">siamensis</tp:taxon-name-part></tp:taxon-name></italic> Behounek &amp; Kononenko, 2010, <italic><tp:taxon-name><tp:taxon-name-part taxon-name-part-type="genus" reg="Stenoloba">S.</tp:taxon-name-part><tp:taxon-name-part taxon-name-part-type="species" reg="mossy">mossy</tp:taxon-name-part></tp:taxon-name></italic> Behounek &amp; Kononenko, 2010, <italic><tp:taxon-name><tp:taxon-name-part taxon-name-part-type="genus" reg="Stenoloba">S.</tp:taxon-name-part><tp:taxon-name-part taxon-name-part-type="species" reg="lampra">lampra</tp:taxon-name-part></tp:taxon-name></italic> Kononenko &amp; Ronkay, 2000 and <italic><tp:taxon-name><tp:taxon-name-part taxon-name-part-type="genus" reg="Stenoloba">S.</tp:taxon-name-part><tp:taxon-name-part taxon-name-part-type="species" reg="oculibasis">oculibasis</tp:taxon-name-part></tp:taxon-name></italic> Li, Zhang, Han &amp; Kononenko, sp. nov.</p><p>In comparison to several other species within the <italic><tp:taxon-name><tp:taxon-name-part taxon-name-part-type="genus" reg="Stenoloba">S.</tp:taxon-name-part><tp:taxon-name-part taxon-name-part-type="species" reg="basiviridis">basiviridis</tp:taxon-name-part></tp:taxon-name></italic> species-group, <italic><tp:taxon-name><tp:taxon-name-part taxon-name-part-type="genus" reg="Stenoloba">S.</tp:taxon-name-part><tp:taxon-name-part taxon-name-part-type="species" reg="oculibasis">oculibasis</tp:taxon-name-part></tp:taxon-name></italic> exhibits several distinctive characteristics, specifically: the uncus is generally elongated; the valva is long and rod-like, nearly straight, with a base that maintains approximately equal width only at its terminal end. The cucullus is rounded and features dense, long, and strongly sclerotized (or hardened) cornua. The juxta is typically spindle-shaped. Furthermore, the terminal vesica of the aedeagus possesses a long, spiky basal plate associated with the ductus ejaculatorius.</p><p>From the perspective of wing surface characteristics, <italic><tp:taxon-name><tp:taxon-name-part taxon-name-part-type="genus" reg="Stenoloba">S.</tp:taxon-name-part><tp:taxon-name-part taxon-name-part-type="species" reg="oculibasis">oculibasis</tp:taxon-name-part></tp:taxon-name></italic> is different from other species in this species-group. In the base area of the forewing, there exists a large oval spot. The center of this spot is orange-yellow, surrounded by gray-white. The middle part of the wing is darker and brown, while it turns to gray-white in the outer edge area. An orange-yellow reniform stigma is behind the submedial line. The male genitalia of <italic><tp:taxon-name><tp:taxon-name-part taxon-name-part-type="genus" reg="Stenoloba">S.</tp:taxon-name-part><tp:taxon-name-part taxon-name-part-type="species" reg="oculibasis">oculibasis</tp:taxon-name-part></tp:taxon-name></italic> have similarities with both <italic><tp:taxon-name><tp:taxon-name-part taxon-name-part-type="genus" reg="Stenoloba">S.</tp:taxon-name-part><tp:taxon-name-part taxon-name-part-type="species" reg="assimilina">assimilina</tp:taxon-name-part></tp:taxon-name></italic> and <italic><tp:taxon-name><tp:taxon-name-part taxon-name-part-type="genus" reg="Stenoloba">S.</tp:taxon-name-part><tp:taxon-name-part taxon-name-part-type="species" reg="basiviridis">basiviridis</tp:taxon-name-part></tp:taxon-name></italic>. It differs from <italic><tp:taxon-name><tp:taxon-name-part taxon-name-part-type="genus" reg="Stenoloba">S.</tp:taxon-name-part><tp:taxon-name-part taxon-name-part-type="species" reg="assimilina">assimilina</tp:taxon-name-part></tp:taxon-name></italic> by the shorter and tapered uncus and the missing strong ventro-subapical spine in the apical part of the valva [in <italic><tp:taxon-name><tp:taxon-name-part taxon-name-part-type="genus" reg="Stenoloba">S.</tp:taxon-name-part><tp:taxon-name-part taxon-name-part-type="species" reg="assimilina">assimilina</tp:taxon-name-part></tp:taxon-name></italic> (<xref ref-type="bibr" rid="B10">Han and Kononenko 2018</xref>, fig. 43) spine is present and the uncus short, flattened, rather massive, but not triangulate]. Compared with <italic><tp:taxon-name><tp:taxon-name-part taxon-name-part-type="genus" reg="Stenoloba">S.</tp:taxon-name-part><tp:taxon-name-part taxon-name-part-type="species" reg="basiviridis">basiviridis</tp:taxon-name-part></tp:taxon-name></italic>, in <italic><tp:taxon-name><tp:taxon-name-part taxon-name-part-type="genus" reg="Stenoloba">S.</tp:taxon-name-part><tp:taxon-name-part taxon-name-part-type="species" reg="oculibasis">oculibasis</tp:taxon-name-part></tp:taxon-name></italic> sp. nov. the uncus is short, pyramidal, sharp (in <italic><tp:taxon-name><tp:taxon-name-part taxon-name-part-type="genus" reg="Stenoloba">S.</tp:taxon-name-part><tp:taxon-name-part taxon-name-part-type="species" reg="basiviridis">basiviridis</tp:taxon-name-part></tp:taxon-name></italic> long rod-like, tip fine); the vesica is generally kidney-shaped, with a wide base, oval shape, and a narrow middle and cornuti field is with intensive cornuti on the dorsal side (in <italic><tp:taxon-name><tp:taxon-name-part taxon-name-part-type="genus" reg="Stenoloba">S.</tp:taxon-name-part><tp:taxon-name-part taxon-name-part-type="species" reg="basiviridis">basiviridis</tp:taxon-name-part></tp:taxon-name></italic> the vesica armed with one large spine-like cornutus).</p></tp:treatment-sec><tp:treatment-sec sec-type="description" id="SECID0EECAG"><title>Description.</title><p><bold><italic>Adult</italic></bold> (Figs <xref ref-type="fig" rid="F1">3</xref>, <xref ref-type="fig" rid="F1">4</xref>). Wingspan 26–27 mm. Forewing overall grayish-white with ochre tint. Head grayish-white. Thorax grayish-white, mixed with taupe. Abdomen gray, mixed with brown. Forewing basal area with grayish-white scales, there is an oval spot at the base, orange yellow in the middle, gray white around, and black brown on the outer edge; basal line brown; subbasal line distinct, russet; antemedial line tan; antemedial area darker, brownish-yellow; median line and postmedial line tan; reniform stigma yellow surrounded by light grayish-white; postmedial area with longitudinal stripes along veins; apex rounded, with irregular tan apical patch; tornal patch orange; terminal line serrated, brown; fringe trim, brown. Hindwing, light coloured, grayish-white; discal spot brown. Forewing underside colour grayish-white, with different shades, scattered brown stripes, and wing veins clearly visible.</p><p><bold><italic>Male genitalia</italic></bold> (Fig. <xref ref-type="fig" rid="F2">9</xref>). Uncus relatively short, tapered, with wide base, pointed apically; tegument U-shaped; saccus V-shaped; valva long, almost equal in width from base to apex, slightly convex from base, sclerotised in apical half; sacculus wide, extending to about 1/3 length of valva, cucullus smooth, circularly arched, apex of cucullus armed with thorns and surrounded by long hair-like seta; juxta approximately pentagonal, extending upwards, sclerotised. Aedeagus straighter; caecum round; vesica reniform, cornuti field has dense cornutus, ventral area wrinkled and sclerotised, dorsally armed with large, wide, nail-like cornutus, and terminal has a long spiky basal plate of ductus ejaculatorius.</p><p><bold><italic>Female genitalia</italic>.
            </bold> Unknown.</p></tp:treatment-sec><tp:treatment-sec sec-type="Bionomics" id="SECID0EJDAG"><title>Bionomics.</title><p>The species is known only from its type locality in Southwest Chongqing Municipality, where it occurs in mountains at an altitude of 1100 m. Both male specimens were collected in May.</p></tp:treatment-sec><tp:treatment-sec sec-type="distribution" id="SECID0EODAG"><title>Distribution.</title><p>(Fig. <xref ref-type="fig" rid="F4">13</xref>) Southwest China (Chongqing Municipality).</p></tp:treatment-sec><tp:treatment-sec sec-type="etymology" id="SECID0EYDAG"><title>Etymology.</title><p>The species name “<italic><tp:taxon-name><tp:taxon-name-part taxon-name-part-type="genus" reg="Stenoloba"/><tp:taxon-name-part taxon-name-part-type="species" reg="oculibasis">oculibasis</tp:taxon-name-part></tp:taxon-name></italic>” refers to one of the two main distinguishing characters: the presence of the large white with a creamy centre rounded spot in the basal part of the forewing.</p></tp:treatment-sec><tp:treatment-sec><!--Section generated to contain objects referenced in tp:taxon-treatment.--><fig id="F1" position="float" orientation="portrait"><object-id xmlns:xlink="http://www.w3.org/1999/xlink" content-type="doi" xlink:type="simple">10.3897/zookeys.1228.140176.figures1-6</object-id><object-id xmlns:xlink="http://www.w3.org/1999/xlink" content-type="arpha" xlink:type="simple">EFB5B034-98DC-5E1D-847E-9514981DE742</object-id><label>Figures 1–6.</label><caption><p><italic><tp:taxon-name><tp:taxon-name-part taxon-name-part-type="genus" reg="Stenoloba">Stenoloba</tp:taxon-name-part></tp:taxon-name></italic> spp., adults. <bold>1</bold><italic><tp:taxon-name><tp:taxon-name-part taxon-name-part-type="genus" reg="Stenoloba">S.</tp:taxon-name-part><tp:taxon-name-part taxon-name-part-type="species" reg="zhaotonga">zhaotonga</tp:taxon-name-part></tp:taxon-name></italic> sp. nov., male, <abbrev xmlns:xlink="http://www.w3.org/1999/xlink" xlink:title="holotype" id="ABBRID0ETLAE" xlink:type="simple">HT</abbrev>, slide <abbrev xmlns:xlink="http://www.w3.org/1999/xlink" xlink:title="slide made by Jian Li" id="ABBRID0EXLAE" xlink:type="simple">LJ</abbrev>-128-1 <bold>2</bold><italic><tp:taxon-name><tp:taxon-name-part taxon-name-part-type="genus" reg="Stenoloba">S.</tp:taxon-name-part><tp:taxon-name-part taxon-name-part-type="species" reg="zhaotonga">zhaotonga</tp:taxon-name-part></tp:taxon-name></italic> sp. nov., female, <abbrev xmlns:xlink="http://www.w3.org/1999/xlink" xlink:title="paratype" id="ABBRID0EIMAE" xlink:type="simple">PT</abbrev>, slide <abbrev xmlns:xlink="http://www.w3.org/1999/xlink" xlink:title="slide made by Jian Li" id="ABBRID0EMMAE" xlink:type="simple">LJ</abbrev>-127-2 <bold>3</bold><italic><tp:taxon-name><tp:taxon-name-part taxon-name-part-type="genus" reg="Stenoloba">S.</tp:taxon-name-part><tp:taxon-name-part taxon-name-part-type="species" reg="oculibasis">oculibasis</tp:taxon-name-part></tp:taxon-name></italic> sp. nov., male, <abbrev xmlns:xlink="http://www.w3.org/1999/xlink" xlink:title="holotype" id="ABBRID0E4MAE" xlink:type="simple">HT</abbrev>, slide <abbrev xmlns:xlink="http://www.w3.org/1999/xlink" xlink:title="slide made by Hui-Lin Han" id="ABBRID0EBNAE" xlink:type="simple">HHL</abbrev>-4825-1 <bold>4</bold><italic><tp:taxon-name><tp:taxon-name-part taxon-name-part-type="genus" reg="Stenoloba">S.</tp:taxon-name-part><tp:taxon-name-part taxon-name-part-type="species" reg="oculibasis">oculibasis</tp:taxon-name-part></tp:taxon-name></italic>, sp. nov., male, <abbrev xmlns:xlink="http://www.w3.org/1999/xlink" xlink:title="paratype" id="ABBRID0ESNAE" xlink:type="simple">PT</abbrev>, slide <abbrev xmlns:xlink="http://www.w3.org/1999/xlink" xlink:title="slide made by Hui-Lin Han" id="ABBRID0EWNAE" xlink:type="simple">HHL</abbrev>-4825-s1 <bold>5</bold><italic><tp:taxon-name><tp:taxon-name-part taxon-name-part-type="genus" reg="Stenoloba">S.</tp:taxon-name-part><tp:taxon-name-part taxon-name-part-type="species" reg="nora">nora</tp:taxon-name-part></tp:taxon-name></italic>, male, slide <abbrev xmlns:xlink="http://www.w3.org/1999/xlink" xlink:title="slide made by Hui-Lin Han" id="ABBRID0EHOAE" xlink:type="simple">HHL</abbrev>-6166-1 <bold>6</bold><italic><tp:taxon-name><tp:taxon-name-part taxon-name-part-type="genus" reg="Stenoloba">S.</tp:taxon-name-part><tp:taxon-name-part taxon-name-part-type="species" reg="basiviridis">basiviridis</tp:taxon-name-part></tp:taxon-name></italic>, male, slide <abbrev xmlns:xlink="http://www.w3.org/1999/xlink" xlink:title="slide made by Hui-Lin Han" id="ABBRID0EYOAE" xlink:type="simple">HHL</abbrev>-4828-1 [All materials from the collection of <abbrev xmlns:xlink="http://www.w3.org/1999/xlink" xlink:title="Northeast Forestry University" id="ABBRID0E3OAE" xlink:type="simple">NEFU</abbrev>].</p></caption><graphic xmlns:xlink="http://www.w3.org/1999/xlink" xlink:href="zookeys-1228-173_article-140176__-g001.jpg" position="float" orientation="portrait" xlink:type="simple" id="oo_1257720.jpg"><uri content-type="original_file" xlink:type="simple">https://binary.pensoft.net/fig/1257720</uri></graphic></fig><fig id="F2" position="float" orientation="portrait"><object-id xmlns:xlink="http://www.w3.org/1999/xlink" content-type="doi" xlink:type="simple">10.3897/zookeys.1228.140176.figures7-10</object-id><object-id xmlns:xlink="http://www.w3.org/1999/xlink" content-type="arpha" xlink:type="simple">C53E400F-30B1-5358-A031-2EECB60292DD</object-id><label>Figures 7–10.</label><caption><p><italic><tp:taxon-name><tp:taxon-name-part taxon-name-part-type="genus" reg="Stenoloba">Stenoloba</tp:taxon-name-part></tp:taxon-name></italic> spp., male genitalia. <bold>7</bold><italic><tp:taxon-name><tp:taxon-name-part taxon-name-part-type="genus" reg="Stenoloba">S.</tp:taxon-name-part><tp:taxon-name-part taxon-name-part-type="species" reg="zhaotonga">zhaotonga</tp:taxon-name-part></tp:taxon-name></italic> sp. nov., <abbrev xmlns:xlink="http://www.w3.org/1999/xlink" xlink:title="holotype" id="ABBRID0EMQAE" xlink:type="simple">HT</abbrev>, slide <abbrev xmlns:xlink="http://www.w3.org/1999/xlink" xlink:title="slide made by Jian Li" id="ABBRID0EQQAE" xlink:type="simple">LJ</abbrev>-128-1 <bold>8</bold><italic><tp:taxon-name><tp:taxon-name-part taxon-name-part-type="genus" reg="Stenoloba">S.</tp:taxon-name-part><tp:taxon-name-part taxon-name-part-type="species" reg="nora">nora</tp:taxon-name-part></tp:taxon-name></italic>, slide <abbrev xmlns:xlink="http://www.w3.org/1999/xlink" xlink:title="slide made by Hui-Lin Han" id="ABBRID0EBRAE" xlink:type="simple">HHL</abbrev>-6166-1 <bold>9</bold><italic><tp:taxon-name><tp:taxon-name-part taxon-name-part-type="genus" reg="Stenoloba">S.</tp:taxon-name-part><tp:taxon-name-part taxon-name-part-type="species" reg="oculibasis">oculibasis</tp:taxon-name-part></tp:taxon-name></italic> sp. nov., <abbrev xmlns:xlink="http://www.w3.org/1999/xlink" xlink:title="holotype" id="ABBRID0ESRAE" xlink:type="simple">HT</abbrev>, slide <abbrev xmlns:xlink="http://www.w3.org/1999/xlink" xlink:title="slide made by Hui-Lin Han" id="ABBRID0EWRAE" xlink:type="simple">HHL</abbrev>-4825-1 <bold>10</bold><italic><tp:taxon-name><tp:taxon-name-part taxon-name-part-type="genus" reg="Stenoloba">S.</tp:taxon-name-part><tp:taxon-name-part taxon-name-part-type="species" reg="basiviridis">basiviridis</tp:taxon-name-part></tp:taxon-name></italic>, male, slide <abbrev xmlns:xlink="http://www.w3.org/1999/xlink" xlink:title="slide made by Hui-Lin Han" id="ABBRID0EHSAE" xlink:type="simple">HHL</abbrev>-4828-1 [All materials from the collection of <abbrev xmlns:xlink="http://www.w3.org/1999/xlink" xlink:title="Northeast Forestry University" id="ABBRID0ELSAE" xlink:type="simple">NEFU</abbrev>].</p></caption><graphic xmlns:xlink="http://www.w3.org/1999/xlink" xlink:href="zookeys-1228-173_article-140176__-g002.jpg" position="float" orientation="portrait" xlink:type="simple" id="oo_1257721.jpg"><uri content-type="original_file" xlink:type="simple">https://binary.pensoft.net/fig/1257721</uri></graphic></fig><fig id="F4" position="float" orientation="portrait"><object-id xmlns:xlink="http://www.w3.org/1999/xlink" content-type="doi" xlink:type="simple">10.3897/zookeys.1228.140176.figure13</object-id><object-id xmlns:xlink="http://www.w3.org/1999/xlink" content-type="arpha" xlink:type="simple">CDDC073D-41EA-58E7-8D81-81CFA39F5B64</object-id><label>Figure 13.</label><caption><p>Map of collecting sites. <bold>1</bold> Zhaotong, Prov. Yunnan, <italic><tp:taxon-name><tp:taxon-name-part taxon-name-part-type="genus" reg="Stenoloba">S.</tp:taxon-name-part><tp:taxon-name-part taxon-name-part-type="species" reg="zhaotonga">zhaotonga</tp:taxon-name-part></tp:taxon-name></italic> sp. nov. <bold>2</bold> Mt. Simian, Chongqing Municipality, <italic><tp:taxon-name><tp:taxon-name-part taxon-name-part-type="genus" reg="Stenoloba">S.</tp:taxon-name-part><tp:taxon-name-part taxon-name-part-type="species" reg="oculibasis">oculibasis</tp:taxon-name-part></tp:taxon-name></italic> sp. nov.</p></caption><graphic xmlns:xlink="http://www.w3.org/1999/xlink" xlink:href="zookeys-1228-173_article-140176__-g004.jpg" position="float" orientation="portrait" xlink:type="simple" id="oo_1257723.jpg"><uri content-type="original_file" xlink:type="simple">https://binary.pensoft.net/fig/1257723</uri></graphic></fig></tp:treatment-sec><ref-list><ref id="B10"><mixed-citation xmlns:xlink="http://www.w3.org/1999/xlink" xlink:type="simple"><person-group><name name-style="western"><surname>Han</surname><given-names>HL</given-names></name><name name-style="western"><surname>Kononenko</surname><given-names>VS</given-names></name></person-group> (<year>2018</year>) <article-title>Twelve new species and four new records of <italic><tp:taxon-name><tp:taxon-name-part taxon-name-part-type="genus">Stenoloba</tp:taxon-name-part></tp:taxon-name></italic> Staudinger, 1892 from China (<tp:taxon-name><tp:taxon-name-part taxon-name-part-type="order">Lepidoptera</tp:taxon-name-part></tp:taxon-name>, <tp:taxon-name><tp:taxon-name-part taxon-name-part-type="family">Noctuidae</tp:taxon-name-part></tp:taxon-name>: <tp:taxon-name><tp:taxon-name-part taxon-name-part-type="subfamily">Bryophilinae</tp:taxon-name-part></tp:taxon-name>).</article-title><source>Zootaxa</source><volume>4388</volume>(<issue>3</issue>): <fpage>301</fpage>–<lpage>327</lpage>. <ext-link xlink:href="10.11646/zootaxa.4388.3.1" ext-link-type="doi" xlink:type="simple">https://doi.org/10.11646/zootaxa.4388.3.1</ext-link></mixed-citation></ref></ref-list></tp:taxon-treatment>
